# Supplementary material for: The importance of graph databases and graph learning for clinical applications
Source: Database (Oxford). 2023 Jul 10;2024:baad045. doi: 10.1093/database/baad045 (PMC10332447; doi:10.1093/database/baad045)
Supplement: baad045_Supp [file baad045_supp.zip]

Archive with 2 entries (2 files):
- suppl_data/Graph learning use case.docx
- suppl_data/List of different graph databases.xlsx
