# Supplementary material for: The importance of graph databases and graph learning for clinical applications
Source: Database (Oxford). 2023 Jul 10;2024:baad045. doi: 10.1093/database/baad045 (PMC10332447; doi:10.1093/database/baad045)
Supplement: baad045_Supp [file baad045_supp.zip › suppl_data/List of different graph databases.xlsx]

## Sheet: Graph databases
Graph Database	License	Query Language	Graph Data Model	Last Stable Release	Website
AllegroGraph	Proprietary	SPARQL	RDF triples	2021	https://allegrograph.com/
Amazon Neptune	Proprietary	Gremlin, openCypher, SPARQL	RDF triples, property graph	2022	https://aws.amazon.com/de/neptune/
AnzoGraph DB	Proprietary	SPARQL, Cypher	RDF triples, property graph	2022	https://cambridgesemantics.com/anzograph/
ArangoDB	Apache License 2.0	AQL	property graph	2022	https://www.arangodb.com/
ArcadeDB	Apache License 2.0	SQL, Cypher, Gremlin, GraphQL, Mongo QL	property graph	2022	https://arcadedb.com/
Blazegraph	GNU LGPL-2.0	SPARQL	RDF triples	2019	https://blazegraph.com/
Cayley	Apache License 2.0	Gizmo, MQL, GraphQL	RDF triples	2019	https://cayley.io
DataStax Enterprise Graph	Proprietary	Gremlin	property graph	2022	https://www.datastax.com/products/datastax-graph?
Dgraph	Apache License 2.0	GraphQL, DQL	property graph	2022	https://dgraph.io
InfiniteGraph	Proprietary	DO	Labelled directed multigraph		https://infinitegraph.com
JanusGraph	Apache License 2.0	Gremlin	property graph	2022	https://janusgraph.org
Nebula Graph	Apache License 2.0	OpenCypher, NQL	property graph	2022	nebula-graph.io
Neo4J	GNU LGPL-3.0	Cypher	property graph	2022	https://neo4j.com
Ontotext GraphDB	Proprietary	SPARQL	RDF triples	2021	https://www.ontotext.com/products/graphdb/
Oracle Property Graph	Proprietary	PGQL	property graph	2020	https://www.oracle.com/database/graph/
Oracle RDF Graph	Proprietary	SPARQL	RDF triples	2020	https://www.oracle.com/database/graph/
OrientDB	Apache License 2.0	SQL	property graph	2020	https://orientdb.org
RedisGraph	Open-Source	Cypher	property graph	2022	https://redis.io
Sparksee	Proprietary	openCypher	property graph	2021	http://www.sparsity-technologies.com/#sparksee
TerminusDB	Apache License 2.0	WOQL	RDF triples	2022	https://terminusdb.com
TIBCO Graph Database	Proprietary	Gremlin	property graph		https://www.tibco.com/products/tibco-graph-database
TigerGraph	Proprietary	GSQL	property graph	2021	https://www.tigergraph.com
Titan	Apache License 2.0	Gremlin	property graph	2015	https://titan.thinkaurelius.com
